# Supplementary material for: A dual respiratory and auditory function for the coelacanth lung
Source: Commun Biol. 2026 Feb 14;9:400. doi: 10.1038/s42003-026-09708-6 (PMC13003144; doi:10.1038/s42003-026-09708-6)
Supplement: Supplementary file 3 — Supplementary Data 1 [file 42003_2026_9708_MOESM3_ESM.xlsx]

## Sheet: Matrix
										1	1	1	1	1	1	1	1	1	1	2	2	2	2	2	2	2	2	2	2	3	3	3	3	3	3	3	3	3	3	4	4	4	4	4	4	4	4	4	4
	1	2	3	4	5	6	7	8	9	0	1	2	3	4	5	6	7	8	9	0	1	2	3	4	5	6	7	8	9	0	1	2	3	4	5	6	7	8	9	0	1	2	3	4	5	6	7	8	9
Taxa
'Allenypterus'	0	1	?	0	?	?	1	1	0	0	?	0	1	0	?	?	0	0	0	0	0	1	0	0	0	0	0	0	1	?	0	0	1	0	1	0	0	0	0	1	1	0	0	0	0	0	0	0	?
'Atacamaia'	0	?	?	?	?	?	?	0	-	1	?	?	1	0	?	?	1	1	0	?	?	?	2	1	?	0	1	0	?	?	0	0	1	1	?	?	?	?	?	?	0	1	0	0	?	?	?	?	0
'Axelia'	0	0	?	?	?	?	1	0	?	0	1	0	1	0	?	1	1	1	0	2	1	1	0	?	0	?	?	?	?	?	?	?	?	?	?	?	?	?	?	?	?	?	?	?	?	0	?	?	?
'Axelrodichthys'	0	1	?	1	1	0	1	1	1	0	1	0	0	0	1	0	1	0	1	1	0	1	2	0	0	1	?	2	1	0	0	1	0	1	1	0	0	0	0	1	0	1	0	0	?	1	1	?	0
'Caridosuctor'	0	0	0	{01}	0	0	1	1	1	0	?	1	1	0	?	?	0	0	0	1	0	1	0	1	0	0	1	0	0	1	0	0	0	0	1	0	?	0	0	0	1	0	0	0	?	0	0	?	?
'Chinlea'	0	1	?	0	1	?	1	1	{01}	0	1	{01}	0	0	?	?	1	0	1	2	{01}	?	?	1	0	?	?	2	1	?	0	0	0	1	1	0	?	0	0	1	0	1	0	0	0	1	1	?	0
'Coccoderma'	0	0	?	?	1	1	?	1	1	0	1	0	1	0	0	1	0	0	0	1	0	1	2	1	0	0	1	3	1	0	0	0	0	0	1	1	?	1	0	0	0	0	0	0	0	0	?	1	0
'Coelacanthus'	0	0	0	?	1	?	?	1	1	0	1	0	0	0	0	1	1	0	0	1	0	?	?	1	0	1	?	3	1	?	0	0	1	0	1	1	0	?	?	?	?	?	0	?	?	?	?	?	0
'Diplocercides'	0	0	0	?	?	?	0	1	1	0	0	1	1	0	0	0	0	0	0	0	0	1	2	0	0	0	0	0	0	1	0	0	0	0	1	0	1	0	0	1	1	0	{01}	0	?	0	0	0	0
'Diplurus'	0	1	0	0	1	1	1	1	1	0	1	0	0	0	1	0	1	1	0	2	?	1	0	1	0	1	?	3	1	1	0	0	1	0	1	1	0	1	0	1	0	1	0	0	0	{12}	1	0	0
'Dobrogeria'	0	?	?	?	?	?	?	?	?	0	1	?	?	0	1	1	1	1	0	?	?	1	?	1	?	1	?	0	1	?	?	?	?	?	?	?	?	0	0	?	1	1	0	?	?	?	?	?	?
'Euporosteus'	0	0	?	?	?	?	0	1	1	?	0	?	1	?	?	?	0	?	?	?	0	?	0	?	?	?	?	?	?	?	?	?	?	?	?	?	?	?	?	?	?	?	?	?	?	?	?	?	?
'Foreyia'	1	0	0	?	1	1	1	1	0	0	?	0	1	0	?	?	?	?	?	?	?	1	4	?	?	?	?	1	1	0	1	0	1	0	1	?	0	?	0	1	1	1	1	0	0	0	1	0	0
'Garnbergia'	0	1	?	?	?	?	?	1	?	?	?	0	0	0	?	?	1	?	?	?	?	?	?	?	?	?	?	3	1	?	0	?	0	0	1	0	0	?	?	?	0	?	0	0	?	?	?	?	?
'Gavinia'	?	?	0	0	0	0	?	?	?	?	?	?	?	1	?	?	?	?	?	?	?	0	?	?	?	?	?	0	0	?	0	0	0	?	?	0	1	?	?	0	?	?	?	?	?	?	?	0	0
'Graulia'	0	1	0	1	1	1	1	1	1	0	1	0	1	0	1	1	1	0	1	1	0	1	0	1	1	0	1	3	1	1	?	0	?	0	1	0	0	0	1	1	1	0	0	?	0	?	?	0	1
'Guizhoucoelacanthus'	0	1	0	?	?	?	1	1	0	0	?	0	1	0	?	?	1	0	0	1	0	1	2	1	0	0	0	3	1	?	0	0	0	0	1	0	0	?	0	1	?	1	0	0	?	0	1	?	0
'Hadronector'	0	1	0	0	0	0	0	1	1	0	?	?	1	0	?	?	0	0	0	0	0	1	1	0	0	0	1	0	0	1	0	0	0	0	1	0	0	0	0	1	1	0	0	0	?	0	0	?	1
'Heptanema'	0	1	0	?	?	?	?	1	0	0	?	?	?	?	?	?	?	?	?	?	?	?	?	?	?	?	?	3	1	?	?	?	?	?	1	?	0	?	0	?	?	1	0	?	?	?	?	?	?
'Holophagus'	0	1	0	?	1	?	1	1	1	0	1	1	0	0	1	1	1	1	0	?	?	1	2	1	?	1	?	3	1	0	0	0	0	0	1	0	0	0	0	1	1	1	0	0	?	?	{12}	?	1
'Holopterygius'	?	?	0	?	?	?	?	?	?	?	?	?	?	?	?	?	?	?	?	?	?	?	0	?	?	?	?	?	?	?	?	?	?	?	?	?	?	?	?	?	?	?	?	?	?	?	?	?	?
'Indocoelacanthus'	0	?	?	?	?	?	?	1	?	0	?	?	?	0	?	?	?	?	?	?	?	1	2	?	?	?	?	2	1	1	0	?	0	?	1	0	0	0	0	1	?	?	0	?	?	?	?	?	?
'Latimeria'	0	1	0	1	1	1	1	1	1	1	1	1	0	0	1	1	1	1	0	2	0	1	0	1	1	1	1	3	1	1	1	0	0	0	1	0	0	0	1	1	1	1	0	1	1	2	2	1	1
'Laugia'	0	0	1	0	?	?	?	0	?	0	1	0	1	0	0	1	0	0	0	1	0	1	2	1	0	1	?	0	1	0	0	0	0	0	1	0	0	?	?	?	0	0	0	0	0	0	1	1	0
'Libys'	0	1	1	?	{01}	?	1	1	?	0	1	?	0	0	1	1	1	1	0	?	?	1	3	1	?	1	?	3	1	0	0	0	0	0	1	0	0	0	1	1	0	1	0	1	?	?	?	?	1
'Lochmocercus'	0	?	?	?	?	?	?	?	?	0	?	?	1	?	?	?	?	?	?	?	?	1	0	0	0	?	?	?	0	1	0	0	0	?	?	0	?	0	0	?	1	?	0	0	?	0	0	0	1
'Loreleia'	0	1	?	?	?	?	?	1	?	0	1	0	?	0	1	1	1	?	?	?	?	1	2	1	?	?	?	1	1	?	0	0	0	0	1	1	0	1	0	0	0	0	0	?	0	?	?	0	1
'Lualabaea'	0	1	?	?	?	?	?	?	?	0	?	?	?	0	?	?	?	0	1	?	0	?	?	?	?	?	?	2	?	?	?	?	?	?	?	?	?	?	?	?	?	1	0	?	?	1	1	?	?
'Luopingcoelacanthus'	0	?	?	1	1	?	?	1	1	0	?	0	?	0	1	?	1	1	0	?	?	?	?	?	?	1	?	?	1	?	0	0	0	?	?	0	0	0	0	?	0	?	1	?	?	?	?	?	?
'Macropoma'	0	1	1	1	?	1	1	1	1	0	1	1	0	0	1	1	1	1	0	2	0	1	{02}	1	1	1	?	1	1	0	1	0	0	0	1	0	0	0	1	1	?	1	0	1	1	1	1	1	1
'Mawsonia'	0	1	?	?	?	?	1	1	1	0	1	0	0	0	1	0	1	0	1	1	1	1	2	1	0	1	?	2	1	0	0	1	0	1	1	0	0	0	0	1	0	1	0	1	0	1	1	?	0
'Megalocoelacanthus'	0	1	1	?	0	1	1	1	1	0	1	?	?	0	1	1	1	1	0	?	?	1	3	1	?	?	?	3	1	?	?	?	?	?	?	?	?	?	?	?	?	?	?	?	?	?	?	?	?
'Miguashaia'	0	0	0	0	0	0	?	0	?	0	0	0	?	1	?	?	0	0	0	0	0	0	2	0	0	0	0	0	0	?	0	0	0	0	0	0	1	0	0	0	1	?	0	?	?	?	?	0	0
'Ngamugawi'	0	0	0	0	0	0	0	1	1	0	0	?	?	0	0	0	0	0	0	?	0	1	0	1	?	0	0	0	0	0	0	0	0	0	1	0	1	0	0	1	1	0	1	?	?	0	0	0	0
'Onychodontiformes (Onychodus) '	0	0	0	0	0	-	0	0	-	0	0	0	1	1	0	0	0	0	0	0	0	0	2	0	0	0	0	0	0	1	0	0	0	0	0	0	0	0	0	0	1	-	-	-	-	-	-	0	1
'Parnaibaia'	0	1	0	0	?	?	1	1	0	0	?	0	0	0	?	?	?	0	?	2	1	?	2	1	?	0	0	2	1	0	0	0	0	?	1	0	0	?	?	?	?	1	0	0	0	1	1	?	?
'Piveteauia'	0	0	?	?	?	?	?	?	?	0	1	?	?	0	1	1	1	?	0	?	?	?	?	1	?	?	?	0	?	1	?	?	?	?	?	0	0	?	?	0	?	0	?	?	0	?	?	?	0
'Polyosteorhynchus'	0	1	0	1	0	0	?	1	1	0	?	0	1	?	?	1	0	0	0	0	0	1	1	0	0	?	?	0	0	1	0	0	0	0	1	0	0	0	0	1	1	0	0	0	?	0	0	?	1
'Rebellatrix'	?	?	?	?	?	?	?	?	?	?	?	?	?	?	?	?	?	?	?	?	?	?	?	?	?	?	?	?	?	?	?	?	?	?	?	?	?	?	?	?	?	?	?	?	?	?	?	?	?
'Reidus'	?	?	?	?	?	?	?	?	?	?	?	?	?	?	?	?	?	?	?	?	?	?	?	?	?	?	?	?	1	?	?	?	?	?	?	0	0	0	0	?	?	?	?	?	?	?	?	?	?
'Rhabdoderma'	0	0	0	1	0	0	1	1	0	0	1	0	1	0	0	1	0	0	0	1	0	1	0	1	0	0	1	0	0	1	0	0	0	0	1	0	0	0	0	0	1	0	0	0	0	0	0	0	1
'Rieppelia'	1	0	0	?	0	1	1	1	0	0	1	0	1	0	1	1	0	0	?	0	0	1	0	0	0	1	?	1	0	0	0	0	?	0	1	?	?	0	0	1	0	?	1	0	1	2	2	?	?
'Sassenia'	0	0	0	?	?	?	?	1	?	0	1	0	1	0	0	1	0	0	0	?	?	1	2	?	0	0	1	1	1	1	0	0	0	0	1	0	1	0	0	0	1	0	0	0	0	0	0	0	1
'Serenichthys'	0	0	0	?	?	0	?	1	0	0	?	?	1	0	?	?	0	0	0	1	0	?	?	?	?	?	?	0	0	1	0	0	0	0	1	0	0	0	0	1	1	0	1	0	0	?	?	0	1
'Spermatodus'	0	0	0	0	0	0	1	1	1	0	1	0	1	0	0	1	0	1	0	?	0	1	2	1	0	1	?	0	0	?	0	0	0	?	1	0	1	0	0	0	1	0	0	0	?	0	0	?	?
'Swenzia'	0	1	1	?	?	?	?	1	?	1	?	?	?	0	1	1	1	?	?	?	?	?	?	?	1	0	1	3	1	1	1	0	0	0	1	0	0	0	1	1	?	1	0	?	1	1	1	1	1
'Ticinepomis'	0	1	?	1	?	?	?	1	0	0	1	?	1	0	1	1	0	1	?	?	?	?	2	?	?	?	?	0	1	?	?	0	1	?	?	1	?	0	0	?	?	1	1	?	1	?	?	?	?
'Trachymetopon'	0	1	?	?	?	?	?	?	?	0	1	?	?	0	1	0	1	0	1	1	0	?	?	?	0	1	?	2	1	?	?	?	0	?	?	?	?	?	?	?	?	?	0	?	?	?	?	?	?
'Undina'	0	1	0	?	0	?	?	1	1	1	1	1	0	0	1	1	1	1	0	2	?	1	2	?	?	?	?	3	1	0	0	0	0	0	?	0	0	0	0	?	1	1	?	0	?	?	?	?	1
'Whiteia'	0	1	0	{01}	0	0	1	1	0	0	1	0	1	0	0	1	1	1	0	{12}	0	1	2	1	0	0	1	3	1	1	0	0	0	0	1	0	0	0	0	1	1	1	0	0	0	0	0	1	1
'Wimania'	?	?	?	?	?	?	?	0	?	?	1	?	?	0	0	1	?	?	?	?	?	?	?	?	?	?	?	?	1	?	?	0	0	?	1	0	?	0	0	1	?	1	0	0	?	?	?	?	?
'Yunnancoelacanthus'	0	0	?	?	?	?	0	1	0	0	?	0	1	0	1	1	1	0	1	1	0	?	?	?	?	1	0	0	1	?	0	0	0	?	1	0	0	0	0	?	0	?	?	0	?	?	?	?	?
[truncated: 63 more columns]

## Sheet: Characters
Dermal bones of the skull roof
Character 1
Parietonasal and postparietal shields
0. free from one to another
1. sutured to each other
Character 2
Parietonasal versus postparietal shields
0. smaller or almost of the same length
1. longer
Character 3
Snout bones
0. lying free from one another
1. consolidated
Character 4
Premaxillary teeth
0. equal or more than 5
1. equal or less than 4
Character 5
Premaxilla
0. with dorsal lamina
1. without dorsal lamina
Character 6
Anterior opening of the rostral organ
0. contained within premaxilla
1. within separated rostral ossicles
Character 7
Internasal
0. several
1. one or none
Character 8
Parietal
0. one pair
1. two pairs
Character 9
Anterior and posterior pairs of parietals
0. of similar size
1. of dissimilar size
Character 10
Parietals and postparietals
0. without raised areas
1. with raised areas
Character 11
Parietal descending process
0. absent or highly reduced to a ridge
1. present
Character 12
Number of supraorbitals/tectals
0. equal or less than 9
1. equal or more than 10
Character 13
Preorbital
0. absent
1. present
Character 14
Intertemporal
0. absent
1. present
Character 15
Postparietal descending process
0. absent or highly reduced to a ridge
1. present
Character 16
Supratemporal descending process
0. absent or highly reduced to a ridge
1. present
Character 17
Posterior margin of the skull roof
0. straight
1. embayed
Character 18
Extrascapulars
0. sutured with postparietals
1. free
Character 19
Extrascapulars
0. behind level of neurocranium
1. forming part of the skull roof
Character 20
Pair (s) of lateral extrascapulars (without the triple junction for sensory canals)
0. none
1. one
2. two or more
Character 21
Median extrascapular
0. present
1. absent
Character 22
Supraorbital sensory canal
0. running through centre of ossification
1. following sutural course
Character 23
Supraorbital sensory canals opening as
0. few pores at the sutural contact of bones
1. bifurcating pores
2. many pores within bones
3. continuous groove crossed by pillars
4. continuous groove without pillars
Character 24
Medial branch of otic canal
0. absent
1. present
Character 25
Anterior branches of supratemporal commissure
0. absent
1. present
Character 26
Pit lines
0. marking postparietals
1. not marking postparietals
Character 27
Middle and posterior pit lines
0. within posterior half of postparietals
1. within anterior third
Character 28
Dermal bones of the skull roof ornamented with
0. coarse and/or irregularly shaped tubercles and/or elongated continuous/
discontinous vermiform/linear ridged tuberculation
1. round tubercles
2. coarse rugosities and fine to pronounced striae
3. mostly or entirely unornamented
Cheek bones and sensory canals
Character 29
Cheek bones
0. sutured to one another
1. separated from one another
Character 30
Spiracular (postspiracular)
0. absent
1. present
Character 31
Postorbital
0. simple, without anterodorsal excavation
1. anterodorsal excavation in the postorbital
Character 32
Postorbital
0. without anterior process
1. with anterior process
Character 33
Postorbital
0. large
1. reduced to a narrow tube surrounding the sensory canal only
Character 34
Postorbital
0. entirely behind the level of the intracranial joint
1. spanning the intracranial joint
Character 35
Jugal
0. present
1. absent
Character 36
Squamosal
0. large
1. reduced to a narrow tube surrounding the jugal sensory canal only
Character 37
Squamosal
0. limited to the mid-level of cheek
1. extending behind the postorbital to reach the skull roof
Character 38
Preopercle
0. large
1. reduced to a narrow tube surrounding the preopercular canal only
Character 39
Preopercle
0. undifferentiated
1. developed as a posterior tube-like canal-bearing portion and an anterior bladelike
portion
Character 40
Position of the preopercle within the cheek
0. posterior to the squamosal and/or the postorbital
1. below or anterior to the squamosal and the postorbital
Character 41
Subopercle
0. absent
1. present
Character 42
Anterior end of the lachrymojugal
0. simple
1. angled and/or expanded
Character 43
Lachrymojugal
0. with parallel margins along its entire lenght
1. with a more or less thick triangular portion
Character 44
Contact between the lachrymojugal and the preorbital or tectal-supraorbital series
0. present
1. absent
Character 45
Posterior nostril on the lachrymojugal
0. not marked
1. marked
Character 46
Posterior opening of the rostral organ marks
0. the preorbital
1. the lachrymojugal
2. the tectal and/or no bones
Character 47
Posterior opening (s) of the rostral organ mark (s) bone as
0. foramen (s)
1. notch (es) or groove (s)
2. not marking bone
Character 48
Anterior and/or posterior branches of the infraorbital canal within the postorbital
0. absent (canal simple)
1. present
Character 49
Infraorbital sensory canal
0. running through centre of postorbital
1. running at the anterior margin of the postorbital
Character 50
Prominent branches of the jugal sensory canal within the squamosal
0. absent (canal simple)
1. present
Character 51
Jugal sensory canal
0. running through centre of bone
1. running along the ventral margin of the squamosal
Character 52
Infraorbital, jugal and preopercular sensory canals [
0. opening through many tiny pores
1. opening through a few large pores
2. opening as a large, continuous groove crossed by pillars
Character 53
Pit lines
0. marking cheek bones
1. failing to mark cheek bones
Character 54
Dermal bones of the cheek ornamented with
0. coarse and/or irregularly shaped tubercles and/or elongated continuous/
discontinous vermiform/linear ridged tuberculation
1. round tubercles
2. coarse rugosities and fine to pronounced striae
3. mostly or entirely unornamented
Character 55
Orbital space
0. small and occupied entirely by the eye
1. large and not entirely occupied by the eye
Character 56
Sclerotic ossicles
0. absent
1. present
Lower jaw
Character 57
Retroarticular and articular
0. co-ossified
1. separated
Character 58
Dentary
0. simple
1. dentary hook-shaped
Character 59
Dentary
0. without prominent lateral swelling
1. with swelling
Character 60
Dentary
0. with fused dentary teeth
1. with separated dentary teeth or edentulous
Character 61
Principal coronoid
0. lying free
1. sutured to angular
Character 62
Number of anterior coronoids
0. four or more
1. three or less
Character 63
Coronoid
0. opposite to the posterior end of dentary not modified
1. modified
Character 64
Coronoid fangs
0. absent
1. present
Character 65
Prearticular and/or coronoid teeth
0. pointed and smooth
1. rounded and marked with fine striations radiating from the crown
Character 66
Subopercular branch of the mandibular sensory canal
0. absent
1. present
Character 67
Dentary sensory pore
0. absent
1. present
Character 68
Mandibular sensory canal on the splenial
0. opening through laterally directed pores
1. opening through ventrally directed pores
Character 69
Oral pit line
0. marking the angular
1. not marking the angular
Character 70
Oral pit line
0. confined to angular
1. oral pit line reaching forward to the dentary and/or the splenial
Neurocranium, parasphenoid and vomer
Character 71
Orbitosphenoid and basisphenoid regions
0. co-ossified
1. separate
Character 72
Processus connectens
0. failing to meet parasphenoid
1. meeting parasphenoid
Character 73
Basipterygoid process
0. absent
1. present
Character 74
Temporal excavation
0. not lined
1. lined with bone
Character 75
Otico-occipital
0. solid
1. separated to prootic/opisthotic
Character 76
Supraoccipital
0. absent
1. present
Character 77
Toothed area of the parasphenoid
0. covers most of the ventral surface
1. restricted to the anterior half
Character 78
Buccohypophysial canal
0. closed
1. opening through parasphenoid
Character 79
Parasphenoid
0. without ascending laminae anteriorly
1. with ascending laminae
Character 80
Suprapterygoid process
0. absent
1. present
Character 81
Vomers
0. not meeting in the midline
1. meeting medially
Character 82
Prootic
0. without complex suture with the basioccipital
1. with a complex suture
Character 83
Superficial ophthalmic branch of anterodorsal lateral line nerve
0. not piercing antotic process
1. piercing antotic process
Character 84
Process on braincase for articulation of infrabranchial 1
0. absent
1. present
Character 85
Separate lateral ethmoids
0. absent
1. present
Character 86
Separate basioccipital
0. absent
1. present
Character 87
Dorsum sellae
0. small
1. large and constricting entrance to cranial cavity anterior to the intracranial
Joint
Palate, Hyoid and gill arches
Character 88
Ventral swelling of the palatoquadrate
0. absent
1. present
Character 89
Basibranchial tooth plates
0. three median pairs or more
1. two median pairs or less
Character 90
Anterior basibranchial tooth plates
0. paired
1. fused
Postcranial skeleton
Character 91
Extracleithrum
0. absent
1. present
Character 92
Anocleithrum
0. simple
1. forked
Character 93
Number of neural arches
0. equal or more than 50
1. equal or less than 49
Character 94
Posterior neural and haemal spines
0. abutting one another
1. not abutting
Character 95
Occipital neural arches
0. not expanded
1. expanded
Character 96
Ossified ribs
0. absent
1. present
Character 97
Ossified lung
0. absent
1. present
Character 98
Basal plate of the anterior dorsal fin
0. with smooth ventral margin
1. emarginated and accommodating the tips of adjacent neural spines
Character 99
Fin rays in the anterior dorsal fin (D1)
Forey 1998]
0. more or equal to 11
1. less than or equal as 10
Character 100
Anterior dorsal fin
0. without denticles
1. with denticles
Character 101
Basal support of the second dorsal fin
0. simple
1. forked anteriorly
Character 102
Pelvics
0. abdominal
1. thoracic
Character 103
Pelvic bones of each side
0. remain separate
1. fused in midline
Character 104
Diphycercal tail
0. absent
1. present
Character 105
Caudal lobes
0. symmetrical
1. asymmetrical
Character 106
Fin rays
0. more numerous than radials
1. equal in number
Character 107
Fin ray
0. branched
1. unbranched
Character 108
Paired fin rays
0. slender
1. expanded
Character 109
Median fin rays
0. slender
1. expanded
Character 110
Lateral line openings in scales
0. single
1. multiple
Character 111
Ventral keel scales
0. absent
1. present
Character 112
Scale ornament
0. not differentiated
1. differentiated
